# Supplementary material for: Gamma-Glutamyl Transferase Plus Carcinoembryonic Antigen Ratio Index: A Promising Biomarker Associated with Treatment Response to Neoadjuvant Chemotherapy for Patients with Colorectal Cancer Liver Metastases
Source: Curr Oncol. 2025 Feb 18;32(2):117. doi: 10.3390/curroncol32020117 (PMC11854261; doi:10.3390/curroncol32020117)
Supplement: Supplementary file 1 [file curroncol-32-00117-s001.zip]

Archive with 1 entries (1 files):
- curroncol-3425035-supplementary.pdf
